# Supplementary material for: Parenting Styles and Psychosocial Factors of Mother–Child Dyads Participating in the ENDORSE Digital Weight Management Program for Children and Adolescents during the COVID-19 Pandemic
Source: Children (Basel). 2024 Jan 15;11(1):107. doi: 10.3390/children11010107 (PMC10814028; doi:10.3390/children11010107)
Supplement: Supplementary file 1 [file children-11-00107-s001.zip]

Archive with 1 entries (1 files):
- children-2789542-supplementary.pdf
